# Supplementary material for: Preparative Separation of Antioxidants from Sea Buckthorn and Its Antioxidant Activity In Vitro via Endothelial Function Regulation
Source: Int J Mol Sci. 2026 Apr 23;27(9):3757. doi: 10.3390/ijms27093757 (PMC13163278; doi:10.3390/ijms27093757)
Supplement: Supplementary file 1 [file ijms-27-03757-s001.zip]

Archive with 10 entries (7 files):
- Supplementary figure/
- Supplementary figure/.DS_Store
- Supplementary figure/SFr2-1/
- Supplementary figure/SFr2-1/Figure S2 1H NMR Spectrum of Fr2-1(in DMSO-d6).jpg
- Supplementary figure/SFr2-1/Figure S3 13C NMR Spectrum of Fr2-1(in DMSO-d6).jpg
- Supplementary figure/SFr2-1/Figure S31  ESI mass spectrum of compound Fr2-1.png
- Supplementary figure/SFr2-7/
- Supplementary figure/SFr2-7/Figure S4 ESI mass spectrum of compound Fr2-7.jpg
- Supplementary figure/SFr2-7/Figure S5 1H NMR Spectrum of Fr2-7(in DMSO-d6).jpg
- Supplementary figure/SFr2-7/Figure S6 13C NMR  Spectrum of Fr2-7(in DMSO-d6).jpg
